# Supplementary material for: A novel method of literature mining to identify candidate COVID-19 drugs
Source: Bioinform Adv. 2021 Jul 22;1(1):vbab013. doi: 10.1093/bioadv/vbab013 (PMC9710631; doi:10.1093/bioadv/vbab013)
Supplement: vbab013_Supplementary_Data [file vbab013_supplementary_data.zip]

Archive with 4 entries (4 files):
- FigS1S2_muramatsu.docx
- TableS1_muramatsu.rtf
- TableS2_muramatsu.rtf
- TableS3_muramatsu.rtf
